# Supplementary material for: Positive Selection Drives the Evolution of the Structural Maintenance of Chromosomes (SMC) Complexes
Source: Genes (Basel). 2024 Sep 3;15(9):1159. doi: 10.3390/genes15091159 (PMC11431564; doi:10.3390/genes15091159)
Supplement: Supplementary file 1 [file genes-15-01159-s001.zip]

Archive with 1 entries (1 files):
- genes-3160731-supplementary.pdf
